# Supplementary material for: Amplicon sequencing of pasteurized retail dairy enables genomic surveillance of H5N1 avian influenza virus in United States cattle
Source: PLoS One. 2025 Jun 13;20(6):e0325203. doi: 10.1371/journal.pone.0325203 (PMC12165699; doi:10.1371/journal.pone.0325203)
Supplement: S1 Table — (XLSX) [file pone.0325203.s005.xlsx]

## Sheet: Sheet1
Sequence
Consensus_SRR28752446_HA_cns_threshold_0.5_quality_20
Consensus_SRR28752447_HA_cns_threshold_0.5_quality_20
Consensus_SRR28752448_HA_cns_threshold_0.5_quality_20
Consensus_SRR28752449_HA_cns_threshold_0.5_quality_20
Consensus_SRR28752450_HA_cns_threshold_0.5_quality_20
Consensus_SRR28752451_HA_cns_threshold_0.5_quality_20
Consensus_SRR28752452_HA_cns_threshold_0.5_quality_20
Consensus_SRR28752453_HA_cns_threshold_0.5_quality_20
Consensus_SRR28752454_HA_cns_threshold_0.5_quality_20
Consensus_SRR28752455_HA_cns_threshold_0.5_quality_20
Consensus_SRR28752456_HA_cns_threshold_0.5_quality_20
Consensus_SRR28752457_HA_cns_threshold_0.5_quality_20
Consensus_SRR28752458_HA_cns_threshold_0.5_quality_20
Consensus_SRR28752459_HA_cns_threshold_0.5_quality_20
Consensus_SRR28752460_HA_cns_threshold_0.5_quality_20
Consensus_SRR28752461_HA_cns_threshold_0.5_quality_20
Consensus_SRR28752462_HA_cns_threshold_0.5_quality_20
Consensus_SRR28752463_HA_cns_threshold_0.5_quality_20
Consensus_SRR28752464_HA_cns_threshold_0.5_quality_20
Consensus_SRR28752465_HA_cns_threshold_0.5_quality_20
Consensus_SRR28752466_HA_cns_threshold_0.5_quality_20
Consensus_SRR28752467_HA_cns_threshold_0.5_quality_20
Consensus_SRR28752468_HA_cns_threshold_0.5_quality_20
Consensus_SRR28752469_HA_cns_threshold_0.5_quality_20
Consensus_SRR28752470_HA_cns_threshold_0.5_quality_20
Consensus_SRR28752471_HA_cns_threshold_0.5_quality_20
Consensus_SRR28752472_HA_cns_threshold_0.5_quality_20
Consensus_SRR28752473_HA_cns_threshold_0.5_quality_20
Consensus_SRR28752474_HA_cns_threshold_0.5_quality_20
Consensus_SRR28752475_HA_cns_threshold_0.5_quality_20
Consensus_SRR28752476_HA_cns_threshold_0.5_quality_20
Consensus_SRR28752477_HA_cns_threshold_0.5_quality_20
Consensus_SRR28752478_HA_cns_threshold_0.5_quality_20
Consensus_SRR28752479_HA_cns_threshold_0.5_quality_20
Consensus_SRR28752480_HA_cns_threshold_0.5_quality_20
Consensus_SRR28752481_HA_cns_threshold_0.5_quality_20
Consensus_SRR28752482_HA_cns_threshold_0.5_quality_20
Consensus_SRR28752483_HA_cns_threshold_0.5_quality_20
Consensus_SRR28752484_HA_cns_threshold_0.5_quality_20
Consensus_SRR28752485_HA_cns_threshold_0.5_quality_20
Consensus_SRR28752486_HA_cns_threshold_0.5_quality_20
Consensus_SRR28752487_HA_cns_threshold_0.5_quality_20
Consensus_SRR28752488_HA_cns_threshold_0.5_quality_20
Consensus_SRR28752489_HA_cns_threshold_0.5_quality_20
Consensus_SRR28752490_HA_cns_threshold_0.5_quality_20
Consensus_SRR28752491_HA_cns_threshold_0.5_quality_20
Consensus_SRR28752492_HA_cns_threshold_0.5_quality_20
Consensus_SRR28752493_HA_cns_threshold_0.5_quality_20
Consensus_SRR28752494_HA_cns_threshold_0.5_quality_20
Consensus_SRR28752495_HA_cns_threshold_0.5_quality_20
Consensus_SRR28752496_HA_cns_threshold_0.5_quality_20
Consensus_SRR28752497_HA_cns_threshold_0.5_quality_20
Consensus_SRR28752498_HA_cns_threshold_0.5_quality_20
Consensus_SRR28752499_HA_cns_threshold_0.5_quality_20
Consensus_SRR28752500_HA_cns_threshold_0.5_quality_20
Consensus_SRR28752501_HA_cns_threshold_0.5_quality_20
Consensus_SRR28752502_HA_cns_threshold_0.5_quality_20
Consensus_SRR28752503_HA_cns_threshold_0.5_quality_20
Consensus_SRR28752504_HA_cns_threshold_0.5_quality_20
Consensus_SRR28752505_HA_cns_threshold_0.5_quality_20
Consensus_SRR28752506_HA_cns_threshold_0.5_quality_20
Consensus_SRR28752507_HA_cns_threshold_0.5_quality_20
Consensus_SRR28752508_HA_cns_threshold_0.5_quality_20
Consensus_SRR28752509_HA_cns_threshold_0.5_quality_20
Consensus_SRR28752510_HA_cns_threshold_0.5_quality_20
Consensus_SRR28752511_HA_cns_threshold_0.5_quality_20
Consensus_SRR28752512_HA_cns_threshold_0.5_quality_20
Consensus_SRR28752513_HA_cns_threshold_0.5_quality_20
Consensus_SRR28752514_HA_cns_threshold_0.5_quality_20
Consensus_SRR28752515_HA_cns_threshold_0.5_quality_20
Consensus_SRR28752516_HA_cns_threshold_0.5_quality_20
Consensus_SRR28752517_HA_cns_threshold_0.5_quality_20
Consensus_SRR28752518_HA_cns_threshold_0.5_quality_20
Consensus_SRR28752519_HA_cns_threshold_0.5_quality_20
Consensus_SRR28752520_HA_cns_threshold_0.5_quality_20
Consensus_SRR28752521_HA_cns_threshold_0.5_quality_20
Consensus_SRR28752522_HA_cns_threshold_0.5_quality_20
Consensus_SRR28752523_HA_cns_threshold_0.5_quality_20
Consensus_SRR28752524_HA_cns_threshold_0.5_quality_20
Consensus_SRR28752525_HA_cns_threshold_0.5_quality_20
Consensus_SRR28752526_HA_cns_threshold_0.5_quality_20
Consensus_SRR28752527_HA_cns_threshold_0.5_quality_20
Consensus_SRR28752528_HA_cns_threshold_0.5_quality_20
Consensus_SRR28752529_HA_cns_threshold_0.5_quality_20
Consensus_SRR28752530_HA_cns_threshold_0.5_quality_20
Consensus_SRR28752531_HA_cns_threshold_0.5_quality_20
Consensus_SRR28752532_HA_cns_threshold_0.5_quality_20
Consensus_SRR28752533_HA_cns_threshold_0.5_quality_20
Consensus_SRR28752534_HA_cns_threshold_0.5_quality_20
Consensus_SRR28752535_HA_cns_threshold_0.5_quality_20
Consensus_SRR28752536_HA_cns_threshold_0.5_quality_20
Consensus_SRR28752537_HA_cns_threshold_0.5_quality_20
Consensus_SRR28752538_HA_cns_threshold_0.5_quality_20
Consensus_SRR28752539_HA_cns_threshold_0.5_quality_20
Consensus_SRR28752540_HA_cns_threshold_0.5_quality_20
Consensus_SRR28752541_HA_cns_threshold_0.5_quality_20
Consensus_SRR28752542_HA_cns_threshold_0.5_quality_20
Consensus_SRR28752543_HA_cns_threshold_0.5_quality_20
Consensus_SRR28752544_HA_cns_threshold_0.5_quality_20
Consensus_SRR28752545_HA_cns_threshold_0.5_quality_20
Consensus_SRR28752546_HA_cns_threshold_0.5_quality_20
Consensus_SRR28752547_HA_cns_threshold_0.5_quality_20
Consensus_SRR28752548_HA_cns_threshold_0.5_quality_20
Consensus_SRR28752549_HA_cns_threshold_0.5_quality_20
Consensus_SRR28752550_HA_cns_threshold_0.5_quality_20
Consensus_SRR28752551_HA_cns_threshold_0.5_quality_20
Consensus_SRR28752552_HA_cns_threshold_0.5_quality_20
Consensus_SRR28752553_HA_cns_threshold_0.5_quality_20
Consensus_SRR28752554_HA_cns_threshold_0.5_quality_20
Consensus_SRR28752555_HA_cns_threshold_0.5_quality_20
Consensus_SRR28752556_HA_cns_threshold_0.5_quality_20
Consensus_SRR28752557_HA_cns_threshold_0.5_quality_20
Consensus_SRR28752558_HA_cns_threshold_0.5_quality_20
Consensus_SRR28752559_HA_cns_threshold_0.5_quality_20
Consensus_SRR28752560_HA_cns_threshold_0.5_quality_20
Consensus_SRR28752561_HA_cns_threshold_0.5_quality_20
Consensus_SRR28752562_HA_cns_threshold_0.5_quality_20
Consensus_SRR28752563_HA_cns_threshold_0.5_quality_20
Consensus_SRR28752564_HA_cns_threshold_0.5_quality_20
Consensus_SRR28752565_HA_cns_threshold_0.5_quality_20
Consensus_SRR28752566_HA_cns_threshold_0.5_quality_20
Consensus_SRR28752567_HA_cns_threshold_0.5_quality_20
Consensus_SRR28752568_HA_cns_threshold_0.5_quality_20
Consensus_SRR28752569_HA_cns_threshold_0.5_quality_20
Consensus_SRR28752570_HA_cns_threshold_0.5_quality_20
Consensus_SRR28752571_HA_cns_threshold_0.5_quality_20
Consensus_SRR28752572_HA_cns_threshold_0.5_quality_20
Consensus_SRR28752573_HA_cns_threshold_0.5_quality_20
Consensus_SRR28752574_HA_cns_threshold_0.5_quality_20
Consensus_SRR28752575_HA_cns_threshold_0.5_quality_20
Consensus_SRR28752576_HA_cns_threshold_0.5_quality_20
Consensus_SRR28752577_HA_cns_threshold_0.5_quality_20
Consensus_SRR28752578_HA_cns_threshold_0.5_quality_20
Consensus_SRR28752579_HA_cns_threshold_0.5_quality_20
Consensus_SRR28752580_HA_cns_threshold_0.5_quality_20
Consensus_SRR28752581_HA_cns_threshold_0.5_quality_20
Consensus_SRR28752582_HA_cns_threshold_0.5_quality_20
Consensus_SRR28752583_HA_cns_threshold_0.5_quality_20
Consensus_SRR28752584_HA_cns_threshold_0.5_quality_20
Consensus_SRR28752585_HA_cns_threshold_0.5_quality_20
Consensus_SRR28752586_HA_cns_threshold_0.5_quality_20
Consensus_SRR28752587_HA_cns_threshold_0.5_quality_20
Consensus_SRR28752588_HA_cns_threshold_0.5_quality_20
Consensus_SRR28752589_HA_cns_threshold_0.5_quality_20
Consensus_SRR28752590_HA_cns_threshold_0.5_quality_20
Consensus_SRR28752591_HA_cns_threshold_0.5_quality_20
Consensus_SRR28752592_HA_cns_threshold_0.5_quality_20
Consensus_SRR28752593_HA_cns_threshold_0.5_quality_20
Consensus_SRR28752594_HA_cns_threshold_0.5_quality_20
Consensus_SRR28752595_HA_cns_threshold_0.5_quality_20
Consensus_SRR28752596_HA_cns_threshold_0.5_quality_20
Consensus_SRR28752597_HA_cns_threshold_0.5_quality_20
Consensus_SRR28752598_HA_cns_threshold_0.5_quality_20
Consensus_SRR28752599_HA_cns_threshold_0.5_quality_20
Consensus_SRR28752600_HA_cns_threshold_0.5_quality_20
Consensus_SRR28752601_HA_cns_threshold_0.5_quality_20
Consensus_SRR28752602_HA_cns_threshold_0.5_quality_20
Consensus_SRR28752603_HA_cns_threshold_0.5_quality_20
Consensus_SRR28752604_HA_cns_threshold_0.5_quality_20
Consensus_SRR28752605_HA_cns_threshold_0.5_quality_20
Consensus_SRR28752606_HA_cns_threshold_0.5_quality_20
Consensus_SRR28752607_HA_cns_threshold_0.5_quality_20
Consensus_SRR28752608_HA_cns_threshold_0.5_quality_20
Consensus_SRR28752609_HA_cns_threshold_0.5_quality_20
Consensus_SRR28752610_HA_cns_threshold_0.5_quality_20
Consensus_SRR28752611_HA_cns_threshold_0.5_quality_20
Consensus_SRR28752612_HA_cns_threshold_0.5_quality_20
Consensus_SRR28752613_HA_cns_threshold_0.5_quality_20
Consensus_SRR28752614_HA_cns_threshold_0.5_quality_20
Consensus_SRR28752615_HA_cns_threshold_0.5_quality_20
Consensus_SRR28752616_HA_cns_threshold_0.5_quality_20
Consensus_SRR28752617_HA_cns_threshold_0.5_quality_20
Consensus_SRR28752618_HA_cns_threshold_0.5_quality_20
Consensus_SRR28752619_HA_cns_threshold_0.5_quality_20
Consensus_SRR28752620_HA_cns_threshold_0.5_quality_20
Consensus_SRR28752621_HA_cns_threshold_0.5_quality_20
Consensus_SRR28752622_HA_cns_threshold_0.5_quality_20
Consensus_SRR28752623_HA_cns_threshold_0.5_quality_20
Consensus_SRR28752624_HA_cns_threshold_0.5_quality_20
Consensus_SRR28752625_HA_cns_threshold_0.5_quality_20
Consensus_SRR28752626_HA_cns_threshold_0.5_quality_20
Consensus_SRR28752627_HA_cns_threshold_0.5_quality_20
Consensus_SRR28752628_HA_cns_threshold_0.5_quality_20
Consensus_SRR28752629_HA_cns_threshold_0.5_quality_20
Consensus_SRR28752630_HA_cns_threshold_0.5_quality_20
Consensus_SRR28752631_HA_cns_threshold_0.5_quality_20
Consensus_SRR28752632_HA_cns_threshold_0.5_quality_20
Consensus_SRR28752633_HA_cns_threshold_0.5_quality_20
Consensus_SRR28752634_HA_cns_threshold_0.5_quality_20
Consensus_SRR28752635_HA_cns_threshold_0.5_quality_20
Consensus_SRR28752636_HA_cns_threshold_0.5_quality_20
Consensus_SRR28752637_HA_cns_threshold_0.5_quality_20
Consensus_SRR28752638_HA_cns_threshold_0.5_quality_20
Consensus_SRR28752639_HA_cns_threshold_0.5_quality_20
Consensus_SRR28752640_HA_cns_threshold_0.5_quality_20
Consensus_SRR28752641_HA_cns_threshold_0.5_quality_20
Consensus_SRR28752642_HA_cns_threshold_0.5_quality_20
Consensus_SRR28752643_HA_cns_threshold_0.5_quality_20
Consensus_SRR28752644_HA_cns_threshold_0.5_quality_20
Consensus_SRR28752645_HA_cns_threshold_0.5_quality_20
Consensus_SRR28752646_HA_cns_threshold_0.5_quality_20
Consensus_SRR28752647_HA_cns_threshold_0.5_quality_20
Consensus_SRR28752648_HA_cns_threshold_0.5_quality_20
Consensus_SRR28752649_HA_cns_threshold_0.5_quality_20
Consensus_SRR28752650_HA_cns_threshold_0.5_quality_20
Consensus_SRR28752651_HA_cns_threshold_0.5_quality_20
Consensus_SRR28752652_HA_cns_threshold_0.5_quality_20
Consensus_SRR28752653_HA_cns_threshold_0.5_quality_20
Consensus_SRR28752654_HA_cns_threshold_0.5_quality_20
Consensus_SRR28752655_HA_cns_threshold_0.5_quality_20
Consensus_SRR28752656_HA_cns_threshold_0.5_quality_20
Consensus_SRR28752657_HA_cns_threshold_0.5_quality_20
Consensus_SRR28752658_HA_cns_threshold_0.5_quality_20
Consensus_SRR28752659_HA_cns_threshold_0.5_quality_20
Consensus_SRR28752660_HA_cns_threshold_0.5_quality_20
Consensus_SRR28752661_HA_cns_threshold_0.5_quality_20
Consensus_SRR28752662_HA_cns_threshold_0.5_quality_20
Consensus_SRR28752663_HA_cns_threshold_0.5_quality_20
Consensus_SRR28752664_HA_cns_threshold_0.5_quality_20
Consensus_SRR28752665_HA_cns_threshold_0.5_quality_20
Consensus_SRR28752666_HA_cns_threshold_0.5_quality_20
Consensus_SRR28752667_HA_cns_threshold_0.5_quality_20
Consensus_SRR28752668_HA_cns_threshold_0.5_quality_20
Consensus_SRR28752669_HA_cns_threshold_0.5_quality_20
Consensus_SRR28752670_HA_cns_threshold_0.5_quality_20
Consensus_SRR28752671_HA_cns_threshold_0.5_quality_20
Consensus_SRR28752672_HA_cns_threshold_0.5_quality_20
Consensus_SRR28752673_HA_cns_threshold_0.5_quality_20
Consensus_SRR28752674_HA_cns_threshold_0.5_quality_20
Consensus_SRR28752675_HA_cns_threshold_0.5_quality_20
Consensus_SRR28752676_HA_cns_threshold_0.5_quality_20
Consensus_SRR28752677_HA_cns_threshold_0.5_quality_20
Consensus_SRR28752678_HA_cns_threshold_0.5_quality_20
Consensus_SRR28752679_HA_cns_threshold_0.5_quality_20
Consensus_SRR28752680_HA_cns_threshold_0.5_quality_20
Consensus_SRR28752681_HA_cns_threshold_0.5_quality_20
Consensus_SRR28752682_HA_cns_threshold_0.5_quality_20
Consensus_SRR28752683_HA_cns_threshold_0.5_quality_20
Consensus_SRR28752684_HA_cns_threshold_0.5_quality_20
