# Supplementary material for: Amplicon sequencing of pasteurized retail dairy enables genomic surveillance of H5N1 avian influenza virus in United States cattle
Source: PLoS One. 2025 Jun 13;20(6):e0325203. doi: 10.1371/journal.pone.0325203 (PMC12165699; doi:10.1371/journal.pone.0325203)
Supplement: S2 Table — (XLSX) [file pone.0325203.s006.xlsx]

## Sheet: Sheet1
Name	Pool name	Sequence
HPAI-HA-250_1_LEFT	1	TGGAGAACATAGTACTACTTCTTGCAA
HPAI-HA-250_1_RIGHT	1	GATGAATTCGTCGCACATTGGG
HPAI-HA-250_2_LEFT	2	ATGGGGTGAAGCCACTGATTTT
HPAI-HA-250_2_RIGHT	2	CCCTAGTGATGTTTCATGATTTGGC
HPAI-HA-250_3_LEFT	1	CACATGTTGAGCAGAATAAATCATTTTGAG
HPAI-HA-250_3_RIGHT	1	GTCTGCTCTTCTGCATTGTTGG
HPAI-HA-250_4_LEFT	2	GATGCATACCCAACAATAAAGATAAGCT
HPAI-HA-250_4_RIGHT	2	TGGATTGCATCATCTGGTTTTAAGATTG
HPAI-HA-250_5_LEFT	1	GCTACTAGATCCCAAGTAAACGGG
HPAI-HA-250_5_RIGHT	1	GAGAGGATGTATGTTGTGAAATGGC
HPAI-HA-250_6_LEFT	2	AAAGTGGAGTGGAATATGGCCA
HPAI-HA-250_6_RIGHT	2	ACCAACCATCAACCATTCCCTG
HPAI-HA-250_7_LEFT	1	GAAAAAGAGGTCTGTTTGGGGC
HPAI-HA-250_7_RIGHT	1	TGTTCAAATTCTCTATCCTCCTTTCTAAGT
HPAI-HA-250_8_LEFT	2	ACTCAATCATTGACAAAATGAACACTCA
HPAI-HA-250_8_RIGHT	2	TTCGAAACAGCCGTTACCCAG
HPAI-HA-250_9_LEFT	1	GTCAAGAACCTTTACGACAAAGTCAG
HPAI-HA-250_9_RIGHT	1	GGGAACTTGCCGCTGTTGAAT
HPAI-MP-250_1_LEFT	1	CTAACCGAGGTCGAAACGTACG
HPAI-MP-250_1_RIGHT	1	CCACTTAGGGCACTTTGGACAA
HPAI-MP-250_2_LEFT	2	TTGGGATTTGTGTTCACGCTCA
HPAI-MP-250_2_RIGHT	2	CAATGCCACTTCTGCGGTCA
HPAI-MP-250_3_LEFT	1	CGGTGCACTTGCCAGTTGTAT
HPAI-MP-250_3_RIGHT	1	TCCATGGCTTCCACTGCTTG
HPAI-MP-250_4_LEFT	2	TGGTTTTGGCCAGTACTACAGC
HPAI-MP-250_4_RIGHT	2	AGATCCCAATGATACTTGCGGC
HPAI-MP-250_5_LEFT	1	CCTTGAAAATTTGCAGGCCTACC
HPAI-MP-250_5_RIGHT	1	TCAACATCCACAGCACTCTGC
HPAI-NA-250_1_LEFT	1	GAATCCAAATCAGAAGATAACAACCATTG
HPAI-NA-250_1_RIGHT	1	GCCCGCTAATGTTACCGAAGTA
HPAI-NA-250_2_LEFT	2	GGTAAATCAGACGTATATCAACATCAGC
HPAI-NA-250_2_RIGHT	2	GAGTGTTTGTCATTCAGCAGAGC
HPAI-NA-250_3_LEFT	1	TTGTTATAAGAGAACCATTCATCTCATGC
HPAI-NA-250_3_RIGHT	1	TCTGGACCAGAAATACCGATTGTC
HPAI-NA-250_4_LEFT	2	TTTGAGTCTGTTGCTTGGTCGG
HPAI-NA-250_4_RIGHT	2	TGAAGATTTTATATGAGGCCTGCCC
HPAI-NA-250_5_LEFT	1	CTCAAGAATCTGAATGTGCTTGCG
HPAI-NA-250_5_RIGHT	1	ACTCCAGATTTTGATTAAAAGATACCCAC
HPAI-NA-250_6_LEFT	2	CGGGTGATATTATGTGTGTGTGC
HPAI-NA-250_6_RIGHT	2	CGCTTCTGGAACTAGTGCTTTTTG
HPAI-NA-250_7_LEFT	1	GGCATATGGGGTAAAAGGGTTTTC
HPAI-NA-250_7_RIGHT	1	TAGCTCAACCCAGAAACAAGGC
HPAI-NA-250_8_LEFT	2	GGACAGTAGTTTCTCAGTGAAGCA
HPAI-NA-250_8_RIGHT	2	CAATGGTGAATGGCAACTCAGC
HPAI-NP-250_1_LEFT	1	CTCAAGGCACCAAACGATCCTA
HPAI-NP-250_1_RIGHT	1	AGCACTGGGATGTTCCTCCA
HPAI-NP-250_2_LEFT	2	CCAAAACAGCATAACCATAGAAAGGA
HPAI-NP-250_2_RIGHT	2	GGAATGCCAAATCATCAAGTGAGTG
HPAI-NP-250_3_LEFT	1	GAGATCAGAAGAATTTGGCGTCAAG
HPAI-NP-250_3_RIGHT	1	TCCTCGTTTGATCATTCGAATCAATTC
HPAI-NP-250_4_LEFT	2	TCACTGATGCAAGGCTCAACC
HPAI-NP-250_4_RIGHT	2	CATTCCCAGGATTCCGGCTTT
HPAI-NP-250_5_LEFT	1	TCAAGGGAAAGCTCCAAACAGC
HPAI-NP-250_5_RIGHT	1	TGGAGCAGACGGAAAGGATCA
HPAI-NP-250_6_LEFT	2	ACTTGCTGTAGCCAGTGGATATG
HPAI-NP-250_6_RIGHT	2	GCAATCTGAACTCCTCTGGTGG
HPAI-NP-250_7_LEFT	1	GAGAGTGTCAAGCTTCATCAGAGG
HPAI-NP-250_7_RIGHT	1	TGATGGTTGCTCTCTCGAATGG
HPAI-NP-250_8_LEFT	2	TCTGCAGGACAAATCAGCGTAC
HPAI-NP-250_8_RIGHT	2	CATTGTTCATGTCAAAGGAAGGCA
HPAI-NS-250_1_LEFT	1	CCAACACTGTGTTAAGCTTTCAGG
HPAI-NS-250_1_RIGHT	1	GGCACAGAGGCAATAGTCATTTT
HPAI-NS-250_2_LEFT	2	TGCTGGGAAGCAGATAGTGGA
HPAI-NS-250_2_RIGHT	2	TCCAGCCGATTGAAGATCACAC
HPAI-NS-250_3_LEFT	1	TCCCTCAGTATCAGAATGGACCA
HPAI-NS-250_3_RIGHT	1	AAAGTTTCAGAGACTCGAACTGTGT
HPAI-NS-250_4_LEFT	2	TGCCTTCTCTTCCAGGACATACT
HPAI-NS-250_4_RIGHT	2	TCTGTGATCTTTAGTCTGTGTCGC
HPAI-PA-250_1_LEFT	1	GGAAGACTTTGTGCGACAATGC
HPAI-PA-250_1_RIGHT	1	GCTCGGTCTCTCCCTTCGATTA
HPAI-PA-250_2_LEFT	2	GTCTGTTTCATGTATTCGGATTTCCA
HPAI-PA-250_2_RIGHT	2	TGAACTTCCCTTCGCGTTACTC
HPAI-PA-250_3_LEFT	1	CCTCCCTGATTTGTATGACTACAGAG
HPAI-PA-250_3_RIGHT	1	AGGAATCCCATAGACCTCTACTGG
HPAI-PA-250_4_LEFT	2	TGATGAAGAGAGCAGAGCAAGAA
HPAI-PA-250_4_RIGHT	2	AGAAAGCTTGCCCTCAATGCA
HPAI-PA-250_5_LEFT	1	ACCGAACTTCTCCAGCCTTGA
HPAI-PA-250_5_RIGHT	1	TATGCCCTCCCCCTCATGACTA
HPAI-PA-250_6_LEFT	2	ATTACCTGATGGGCCTCCCT
HPAI-PA-250_6_RIGHT	2	GGAATTTTCTCCTCATTTTCAATGTCTTG
HPAI-PA-250_7_LEFT	1	TGAGAAAGGCATAAACCCTAATTACCT
HPAI-PA-250_7_RIGHT	1	TTCACTCTGAATCCAGCTTGCT
HPAI-PA-250_8_LEFT	2	AGATGTTAGCGATCTAAGACAGTACG
HPAI-PA-250_8_RIGHT	2	GGGCTGTGTTTATGTATACTCCCTT
HPAI-PA-250_9_LEFT	1	GGAACTATTTCACAGCGGAGGT
HPAI-PA-250_9_RIGHT	1	GTTAGAGAGAATTCCATGCTCACAAAG
HPAI-PA-250_10_LEFT	2	GGAGGACAAATCTGTATGGATTCATT
HPAI-PA-250_10_RIGHT	2	CTCATCTCCATGCCCCATTTCA
HPAI-PA-250_11_LEFT	1	TGCTCCTACGGACTGCAATAGG
HPAI-PA-250_11_RIGHT	1	TTCCCAATAGAGCCTTCCTCCA
HPAI-PA-250_12_LEFT	2	GGCCGAATCTTCTGTCAAAGAGA
HPAI-PA-250_12_RIGHT	2	CCAAGATCGAAGGTTCCAGGTT
HPAI-PB1-250_1_LEFT	1	CCTTACTCTTCTTGAAAGTTCCAGC
HPAI-PB1-250_1_RIGHT	1	CGCAGTCCGTTTGTGCATAC
HPAI-PB1-250_2_LEFT	2	GGCACCTCAACTCAATCCAATTG
HPAI-PB1-250_2_RIGHT	2	CCTCTATAGTATTAGCTAATGCAGTTGC
HPAI-PB1-250_3_LEFT	1	GAGTGGACAAGTTGACCCAAGG
HPAI-PB1-250_3_RIGHT	1	CCGTTGTGTGACCATTTTCTTGG
HPAI-PB1-250_4_LEFT	2	GTGGTGGAATCAATGGATAAAGAGGA
HPAI-PB1-250_4_RIGHT	2	AGTACACAAACCCTCTGATTTGCA
HPAI-PB1-250_5_LEFT	1	TGACAAAAGACGCCGAAAGAGG
HPAI-PB1-250_5_RIGHT	1	CTGGTTCTCATTCCATTTAGTGTTGTC
HPAI-PB1-250_6_LEFT	2	GTGAGAAAGATGATGACTAATTCGCAA
HPAI-PB1-250_6_RIGHT	2	CTGCCGGTATTTGTGTTCGAAG
HPAI-PB1-250_7a_LEFT	1	CAGGAATGTATTGAGCATTGCACC
HPAI-PB1-250_7a_RIGHT	1	CCCAGAACTGTACTCAGCATGTT
HPAI-PB1-250_7b_LEFT	1	GGAATGTATTGAGCATTGCACC
HPAI-PB1-250_7b_RIGHT	1	CCCAGAACTGTACTCAGCATG
HPAI-PB1-250_8_LEFT	2	CCTCTTCTAATAGATGGTACGGCC
HPAI-PB1-250_8_RIGHT	2	GCTCATATTGATTCCTACCAGCTTG
HPAI-PB1-250_9_LEFT	1	GTGAATGCTCCAAATCATGAGGG
HPAI-PB1-250_9_RIGHT	1	TTGTTGATCATGTTGTTCTTTATCACTGT
HPAI-PB1-250_10_LEFT	2	GAGTTGCCCAGCTTTGGAGTT
HPAI-PB1-250_10_RIGHT	2	TCCTGGTTTTGAGCGGGTTTG
HPAI-PB1-250_11_LEFT	1	GGAGACACACAAATTCAAACAAGGAG
HPAI-PB1-250_11_RIGHT	1	GCATCACCACAGCATTGTTCAC
HPAI-PB1-250_12_LEFT	2	GGGAAGGCTTTGTAATCCCCTG
HPAI-PB1-250_12_RIGHT	2	CTCCTGTATGAACTGCTAGGGAAG
HPAI-PB1-250_13_LEFT	1	CGCTCTATTCTTAATACAAGCCAAAGG
HPAI-PB1-250_13_RIGHT	1	ATTTCTGCCGTCTGAGCTCTTC
HPAI-PB2-250_1_LEFT	1	TGGAGAGAATAAAAGAACTGAGAGATCT
HPAI-PB2-250_1_RIGHT	1	GATCCGGCATCATTTGTCTTGC
HPAI-PB2-250_2_LEFT	2	TATCCAATCGCAGCAGACAAGC
HPAI-PB2-250_2_RIGHT	2	TGGTTTCTGAAGTGTACAGGGC
HPAI-PB2-250_3_LEFT	1	ACAATTCACTATCCAAAGGTATACAAAACC
HPAI-PB2-250_3_RIGHT	1	CCTGGAGTTCTTCTTTCTTTTCCTTTG
HPAI-PB2-250_4_LEFT	2	TTCCAAATGAAGTGGGAGCGAG
HPAI-PB2-250_4_RIGHT	2	CGTTTCTCACTTCTCCTCCTGG
HPAI-PB2-250_5_LEFT	1	GTGTCTACATTGAGGTGCTGCA
HPAI-PB2-250_5_RIGHT	1	CATATGTCCACGGCTTGTTCCT
HPAI-PB2-250_6_LEFT	2	CCACAGCACACAAATTGGAGGA
HPAI-PB2-250_6_RIGHT	2	CGTTGCTCTTCTTCCAACCATAGT
HPAI-PB2-250_7_LEFT	1	GTCAAAAGGGAAGAAGAGGTGCT
HPAI-PB2-250_7_RIGHT	1	GTTGACAAAGTTCAGATCACCTCG
HPAI-PB2-250_8_LEFT	2	GAAGCAATAATCGTGGCCATGG
HPAI-PB2-250_8_RIGHT	2	TGACTCTTATTCCCCTCAGTGACA
HPAI-PB2-250_9_LEFT	1	TGACAATGTGATGGGAATGATCGG
HPAI-PB2-250_9_RIGHT	1	TGATCTCCCACATCATTGATGACG
HPAI-PB2-250_10_LEFT	2	TCACCCGAAGAAGTCAGCGA
HPAI-PB2-250_10_RIGHT	2	TGTCCTCACGAACCCACTGTAT
HPAI-PB2-250_11_LEFT	1	AAGATGGAGTTCGAGCCATTCC
HPAI-PB2-250_11_RIGHT	1	TTGAACACTGGAGAATTGCCTCTT
HPAI-PB2-250_12_LEFT	2	TGCAATTCTCCTCTCTGACTGTG
HPAI-PB2-250_12_RIGHT	2	TGCTCAGCTCATTGATGCTCAG
HPAI-PB2-250_13_LEFT	1	CGAAGATCCAGATGAAGGCACA
HPAI-PB2-250_13_RIGHT	1	TGGCCATCCGAATTCTTTTGGT
H5_HPAI-PB2-250-0-LEFT	2	ATATACGCGTAGCRAAAGCAGGTCAA
H5_HPAI-PB2-250-0-RIGHT	2	CTTGCTCCAGAGGGTTTGTCC
H5_HPAI-PB2-250-14-LEFT	2	TGAAGGCACAGCTGGAGTGG
H5_HPAI-PB2-250-14-RIGHT	2	GCGTAGTAGAAACAAGGTCG
H5_HPAI-PB1-250-0-LEFT	2	ATATACGCGTAGCRAAAGCAGGCAAA
H5_HPAI-PB1-250-0-RIGHT	2	CCACTTGGCTCATTGTCATCAGG
H5_HPAI-PB1-250-14-LEFT	2	ACGAACAGATGTATCAAAAGTGCTGC
H5_HPAI-PB1-250-14-RIGHT	2	ATATACGCGTAGTAGAAACAAGGCAT
H5_HPAI-PA-250-0-LEFT	2	ACGCGTAGCAAAAGCAGGTACTGAT
H5_HPAI-PA-250-0-RIGHT	2	ACTATTCACCACTGTCCAGGCC
H5_HPAI-PA-250-13-LEFT	1	ATATGCATCTCCTCAACTCGAGGG
H5_HPAI-PA-250-13-RIGHT	1	ACGCGTAGTAGAAACAAGGTACTTTTTTGGACAG
H5_HPAI-HA-250-0-LEFT	2	ATATACGCGTAGCRAAAGCAGGGGTTCACTCTG
H5_HPAI-HA-250-0-RIGHT	2	TTTCCGAGGAGCCATCCAGC
H5_HPAI-HA-250-10-LEFT	2	GGAAAGTGTGARAAATGGGACG
H5_HPAI-HA-250-10-RIGHT	2	ATATACGCGTAGTAGAAACAAGGGTG
H5_HPAI-NP-250-0-LEFT	2	ATATACGCGTAGCAAAAGCAGGGTAGATAATCAC
H5_HPAI-NP-250-0-RIGHT	2	CTCATCAAATGCCGAGAGAACC
H5_HPAI-NP-250-9-LEFT	1	CAACAGAGAGCATCTGCAGGAC
H5_HPAI-NP-250-9-RIGHT	1	ATATACGCGTAGTAGAAACAAGGGTATT
H5_HPAI-NA-250-0-LEFT	2	ATATACGCGTAGCRAAAGCAGGAGTTC
H5_HPAI-NA-250-0-RIGHT	2	GCCTGCTCAGCAAGAAAATTGG
H5_HPAI-NA-250-9-LEFT	1	ACTGGTCAGGATATAGTGGGAG
H5_HPAI-NA-250-9-RIGHT	1	ATATACGCGTAGTAGAAACAAGGAGT
H5_HPAI-MP-250-0-LEFT	2	ATATACGCGTAGCRAAAGCAGGTAGATATTG
H5_HPAI-MP-250-0-RIGHT	2	AGCGTCTACGCTGCAGTCC
H5_HPAI-MP-250-6-LEFT	2	AAACGGATGGGAGTGCAAC
H5_HPAI-MP-250-6-RIGHT	2	ATATACGCGTAGTAGAAACAAGGTAG
H5_HPAI-NS-250-0-LEFT	2	ATATACGCGTAGCRAAAGCAGGGTGACA
H5_HPAI-NS-250-0-RIGHT	2	TCGTCGGATTCTTCCTCCAGAATC
H5_HPAI-NS-250-5-LEFT	1	TACAGAGATTCGCTTGGAGAAGC
H5_HPAI-NS-250-5-RIGHT	1	ATATACGCGTAGTAGAAACAAGGGTGTT
