# Supplementary material for: Amplicon sequencing of pasteurized retail dairy enables genomic surveillance of H5N1 avian influenza virus in United States cattle
Source: PLoS One. 2025 Jun 13;20(6):e0325203. doi: 10.1371/journal.pone.0325203 (PMC12165699; doi:10.1371/journal.pone.0325203)
Supplement: S3 Table — (XLSX) [file pone.0325203.s007.xlsx]

## Sheet: Sheet1
carton	date purchased	date expiration	average cycle threshold	primer set	processing plant state
dholab_carton_0001	2024-04-24	2024-05-08		M gene	IA
dholab_carton_0002	2024-04-24	2024-05-01		M gene	IA
dholab_carton_0003	2024-04-24	2024-06-05		M gene	MN
dholab_carton_0004	2024-04-24	2024-05-30		M gene	MN
dholab_carton_0005	2024-04-24	2024-06-20	32.435	M gene	CO
dholab_carton_0005	2024-04-24	2024-06-20	32.205	H5-specific	CO
dholab_carton_0006	2024-04-24	2024-05-19	33.055	M gene	CO
dholab_carton_0007	2024-04-24	2024-05-08		M gene	WI
dholab_carton_0008	2024-04-24	2024-05-08		M gene	WI
dholab_carton_0009	2024-04-24	2024-05-02		M gene	WI
dholab_carton_0010	2024-04-24	2024-05-01		M gene	IA
dholab_carton_0011	2024-04-24	2024-05-01		M gene	IA
dholab_carton_0012	2024-04-24	2024-05-02		M gene	WI
dholab_carton_0013	2024-04-24	2024-05-07		M gene	WI
dholab_carton_0014	2024-04-24			M gene	IA
dholab_carton_0015	2024-04-26			M gene	WI
dholab_carton_0016	2024-05-02	2024-05-17		M gene	VA
dholab_carton_0017	2024-05-02	2024-06-06		M gene	NY
dholab_carton_0018	2024-05-02	2024-06-04		M gene	OH
dholab_carton_0019	2024-05-02	2024-06-17	33.52	M gene	KY
dholab_carton_0020	2024-05-02	2024-06-27		M gene	CO
dholab_carton_0020	2024-05-02	2024-06-27		H5-specific	CO
dholab_carton_0021	2024-05-02	2024-06-04	31.17	M gene	TX
dholab_carton_0022	2024-05-02	2024-05-16		M gene	UT
dholab_carton_0023	2024-05-02	2024-05-30		M gene	IN
dholab_carton_0024	2024-05-02	2024-07-11	26.29	M gene	MI
dholab_carton_0024	2024-05-02	2024-07-11	27.365	H5-specific	MI
dholab_carton_0025	2024-05-20	2024-07-29		H5-specific	ID
dholab_carton_0026	2024-05-20	2024-07-02		H5-specific	KY
dholab_carton_0027	2024-05-20	2024-07-27	38.435	H5-specific	IN
dholab_carton_0029	2024-05-20	2024-06-21		H5-specific	FL
dholab_carton_0030	2024-05-20	2024-08-12		H5-specific	MI
dholab_carton_0031	2024-05-20	2024-11-18		H5-specific	MO
dholab_carton_0032	2024-05-20	2024-06-05		H5-specific	WI
dholab_carton_0033	2024-05-20	2024-09-12	38.785	H5-specific	CO
dholab_carton_0034	2024-05-20	2024-06-24		H5-specific	NC
dholab_carton_0035	2024-05-20	2024-07-04		H5-specific	CA
dholab_carton_0036	2024-05-20	2024-07-08	36.79	H5-specific	CO
dholab_carton_0037	2024-05-20	2024-06-30		H5-specific	NY
dholab_carton_0038	2024-05-20	2024-06-20		H5-specific	OR
dholab_carton_0039	2024-05-20	2024-06-11		H5-specific	OH
dholab_carton_0041	2024-05-10		35.905	H5-specific	MI
dholab_carton_0042	2024-05-10			H5-specific	MI
dholab_carton_0043	2024-06-05	2024-06-23		H5-specific	MN
dholab_carton_0044	2024-06-05	2024-06-13		H5-specific	WI
dholab_carton_0045	2024-06-05	2024-06-11		H5-specific	IN
dholab_carton_0046	2024-06-05	2024-08-16	31.71	H5-specific	CO
dholab_carton_0047	2024-06-05	2024-06-06		H5-specific	MI
dholab_carton_0048	2024-06-05	2024-08-22	33.535	H5-specific	MI
dholab_carton_0049	2024-06-05	2024-06-13		H5-specific	IA
dholab_carton_0050	2024-06-05	2024-06-01		H5-specific	IL
dholab_carton_0051	2024-06-05	2024-06-10		H5-specific	IL
dholab_carton_0052	2024-06-05	2024-06-18		H5-specific	WI
dholab_carton_0053	2024-06-05	2024-06-28		H5-specific	IN
dholab_carton_0054	2024-06-05	2024-06-22		H5-specific	TX
dholab_carton_0055	2024-06-05	2024-06-20		H5-specific	WI
dholab_carton_0056	2024-06-05	2024-06-18		H5-specific	WI
dholab_carton_0057	2024-06-17	2024-07-31		H5-specific	MN
dholab_carton_0058	2024-06-17	2024-07-08		H5-specific	IN
dholab_carton_0059	2024-06-17	2024-06-25		H5-specific	WI
dholab_carton_0060	2024-06-17	2024-07-03		H5-specific	WI
dholab_carton_0061	2024-06-17	2024-06-18		H5-specific	WI
dholab_carton_0062	2024-06-17	2024-07-03		H5-specific	WI
dholab_carton_0063	2024-06-17	2024-08-29	33	H5-specific	MI
dholab_carton_0064	2024-06-17	2024-07-15		H5-specific	IL
dholab_carton_0065	2024-06-17	2024-08-23	29.89	H5-specific	CO
dholab_carton_0066	2024-06-17	2024-07-01		H5-specific	IA
dholab_carton_0067	2024-06-17	2024-07-22		H5-specific	KY
