# Supplementary material for: Amplicon sequencing of pasteurized retail dairy enables genomic surveillance of H5N1 avian influenza virus in United States cattle
Source: PLoS One. 2025 Jun 13;20(6):e0325203. doi: 10.1371/journal.pone.0325203 (PMC12165699; doi:10.1371/journal.pone.0325203)
Supplement: S4 Table — (XLSX) [file pone.0325203.s008.xlsx]

## Sheet: Sheet1
Sample Name	SRA Accession
Carton 05	SRR31094760
Carton 06	SRR31094759
Carton 21	SRR31094758
Carton 24	SRR31094757
Carton 33	SRR31094756
Carton 36	SRR31094755
Carton 46	SRR31094754
Carton 48	SRR31094753
Carton 63	SRR31094752
Carton 65	SRR31094751
