# Supplementary material for: Amplicon sequencing of pasteurized retail dairy enables genomic surveillance of H5N1 avian influenza virus in United States cattle
Source: PLoS One. 2025 Jun 13;20(6):e0325203. doi: 10.1371/journal.pone.0325203 (PMC12165699; doi:10.1371/journal.pone.0325203)
Supplement: S5 Table — (XLSX) [file pone.0325203.s009.xlsx]

## Sheet: Sheet1
Author	sequences
Nguyen,T., Hutter,C., Markin,A., Thomas,M., Lantz,K., Killian,M.L., Janzen,G.M., Vijendran,S., Wagle,S., Inderski,B., Magstadt,D.R., Li,G., Diel,D.G., Frye,E.A., Dimitrov,K.M., Swinford,A.K., Thompson,A.C., Snevik,K.R., Suarez,D.L., Spackman,E., Lakin,S.M., C,S., Johnson,K.R., Baker,A.L., Robbe-Austerman,S., Torchetti,M.K., Anderson,T.K., Anderson,T.	228
Aufderhar,M., Franzen,K., Killian,M.L., Lantz,K., Stuber,T., Hicks,J., Norris,C., Lakin,S.	261
Kirby,M., Sheffield,S., Liddell,J., Frederick,J.C., Di,H., Lacek,K., Presley,S.M., Reinoso Webb,C., Malaeb,S., Cofi,M., Davis,T., Garten,R., Steel,J., Pusch,E., Barnes,J., Dugan,V., Garten,R.R.	1
Aufderhar,M., Franzen,K., Killian,M., Lantz,K., Stuber,T., Hicks,J., Norris,C., Lakin,S.	575
?	388
Guan,L., Eisfeld,A.J., Pattinson,D., Gu,C., Biswas,A., Maemura,T., Trifkovic,S., Babujee,L., Presler,R. Jr., Dahn,R., Halfmann,P.J., Barnhardt,T., Neumann,G., Thompson,A., Swinford,A.K., Dimitrov,K.M., Poulsen,K., Kawaoka,Y., Presler,R.	9
Hicks,J.A., Stuber,T., Norris,C., Lakin,S., Killian,M.L., Franzen,K., Aufderhar,M.	31
Norris,C., Tod,S., Jessica,H., Matthew,A., Kerrie,F., Mary,K., Steven,L., Kris,L.	63
Messer,K., Gnirke,A., McMahon,K., Gomez,M., Stetson,L., Stachler,E., Hill,T., Hill,S., Knoll,H., Curtis,E., Samani,P., Wewior,N., Vuyk,W., O'Connor,D., Brown,C., Madoff,L., Wohl,S., Ozonoff,A., Park,D., MacInnis,B., Sabeti,P.	19
Halwe,N.J., Cool,K., Breithaupt,A., Schon,J., Trujillo,J.D., Nooruzzaman,M., Kwon,T., Ahrens,A.K., Britzke,T., McDowell,C.D., Piesche,R., Singh,G., Pinho dos Reis,V., Kafle,S., Pohlmann,A., Gaudreault,N., Corleis,B., Matias Ferreyra,F., Carossino,M., Balasuriya,U.B.R., Hensley,L., Morozov,I., Covaleda,L.M., Diel,D., Ulrich,L., Hoffmann,D., Beer,M., Richt,J.A.	1
Halwe,N.J., Ulrich,L., Schoen,J., Piesche,R., Britzke,T., Ahrens,A.K., Pinho dos Reis,V., Grund,C., Pohlmann,A., Breithaupt,A., Hoffmann,D., Beer,M., Harder,T.	1
Fabrizio,T.P., Kieffer,J.D., Franks,J., Jeevan,T., Kandeil,A., Walker,D., DeBeauchamp,J., Lowe,J.F., Bowman,A.S., Webby,R.J.	17
Barnes,J., Steel,J., Garten,R., Davis,T., Dugan,V., Riner,D.A., Soehnlen,M., Dover,M., Kirby,M.K., Sheffield,S., Liddell,J., Frederick,J.C., Di,H., Pusch,E., De La Cruz,J., Lacek,K.A.	1
Fabrizio,T.P., Kieffer,J.D., Franks,J., Jeevan,T., DeBeauchamp,J., Lowe,J.F., Bowman,A.S., Webby,R.J.	3
Roychoudhury,P., Han,P., Kong,K., Xie,H., Gamboa,L., Rodriguez-Salas,L., Ellis,S.E., Greninger,A., Bedford,T., Starita,L., Chu,H.	1
Suarez,D.L., Goraichuk,I.V., Killmaster,L., Spackman,E., Clausen,N.J., Colonius,T.J., Leonard,C.L., Metz,M.L.	1
Nguyen,T., C,C., Markin,A., Thomas,M., Lantz,K., Killian,M.L., Janzen,G.M., Vijendran,S., Wagle,S., Inderski,B., Magstadt,D.R., Li,G., Diel,D.G., Frye,E.A., Dimitrov,K.M., Swinford,A.K., Thompson,A.C., Snevik,K.R., Suarez,D.L., Spackman,E., Lakin,S.M., C,S., Johnson,K.R., Baker,A.L., Robbe-Austerman,S., Torchetti,M.K., Anderson,T.K., Anderson,T.	1
Burrough,E.R., Magstadt,D.R., Petersen,B., Timmermans,S.J., Gauger,P.C., Zhang,J., Siepker,C., Mainenti,M., Li,G., Thompson,A.C., Gorden,P.J., Plummer,P.J., Main,R., Hu,X.	4
Kirby,M.K., Steel,J., Garten,R., Davis,T., Dugan,V., Wilson,M., Liddell,J., Frederick,J.C., Di,H., Radford,K., De La Cruz,J., Keong,L., Lacek,K.A., Shu,B., Lopez,D., Seliskar,L., Le,H., Cadiz,V., Hua,C., Hok,S., Millena,S.	1
Kirby,M.K., Steel,J., Garten,R., Davis,T., Dugan,V., DaSilva,J., Liddell,J., Frederick,J.C., Di,H., Sheffield,S., Radford,K., De La Cruz,J., Keong,L., Lacek,K.A., Shu,B., Lopez,D., Seliskar,L., Le,H., Cadiz,V., Hua,C., Hok,S., Millena,S.	4
Kirby,M.K., Steel,J., Garten,R., Davis,T., Dugan,V., Sheffield,S., Liddell,J., Frederick,J.C., Di,H., Radford,K., De La Cruz,J., Keong,L., Lacek,K.A., Shu,B., Lopez,D., Seliskar,L., Le,H., Cadiz,V., Hua,C., Hok,S., Millena,S.	1
Oguzie,J.U., Marushchak,L.V., Shittu,I., Lednicky,J.A., Miller,A.L., Hao,H., Nelson,M.I., Gray,G.C., Rodriguez,A.	1
Shittu,I., Silva,D., Oguzie,J.U., Marushchak,L.V., Olinger,G., Lednicky,J.A., Trujillo-Vargas,C.M., Schneider,N.E., Hao,H., Gray,G.C.	4
Singh,G., Trujillo,J.D., Mcdowell,C., Fitz,I., Noll,L., Gaudreault,N., Retallick,J., Richt,J.	1
Barnes,J., Steel,J., Garten,R., Davis,T., Dugan,V., Matzinger,S.R., Kirby,M.K., Sheffield,S., Liddell,J., Frederick,J.C., Di,H., Pusch,E., De La Cruz,J., Keong,L., Lacek,K.A.	4
